# Supplementary material for: Effects of Simulated Nitrogen Deposition on Soil Respiration in a Populus euphratica Community in the Ebinur Lake Area, a Desert Ecosystem of Northwestern China
Source: PLoS One. 2015 Sep 17;10(9):e0137827. doi: 10.1371/journal.pone.0137827 (PMC4575029; doi:10.1371/journal.pone.0137827)
Supplement: S1 Appendix — Soil organic matter, TN, C/N, microorganism quantity, soil moisture, soil temperature and soil respiration rate are shown. (XLSX) [file pone.0137827.s001.xlsx]

## Sheet: Soil organic matter
Soil organic matter	unit:g/kg
2010-07-01	Soil layers	Control (CK)			High-N (H)			Low-N (L)
	Measurement times	1	2	3	1	2	3	1	2	3
	0–5 cm	23.48	21.324	19.168	70.647	59.361	65.004	47.898	38.774	43.336
	5–15 cm	27.483	26.139	24.795	67.897	61.424	64.66	47.238	41.499	44.368
	15–30 cm	7.703	6.879	6.054	16.757	13.51	15.133	17.117	13.838	15.477
	30–50 cm	8.592	7.567	6.541	8.199	6.246	7.223	5.728	3.214	4.471
2010-09-01	Soil layers	Control (CK)			High-N (H)			Low-N (L)
	Measurement times	1	2	3	1	2	3	1	2	3
	0–5 cm	37.094	32.382	34.738	37.592	38.918	36.267	42.7	45.349	44.024
	5–15 cm	15.125	13.078	14.101	12.382	13.628	11.135	24.798	28.169	26.483
	15–30 cm	5.944	4.374	5.159	6.535	7.637	5.433	5.665	7.404	6.535
	30–50 cm	4.008	2.871	3.439	3.783	4.436	3.131	3.935	5.008	4.471
2013-07-01	Soil layers	Control (CK)			High-N (H)			Low-N (L)
	Measurement times	1	2	3	1	2	3	1	2	3
	0–5 cm	39.781	36.607	38.194	43.733	49.646	46.69	35.112	41.621	38.366
	5–15 cm	32.349	28.219	30.284	30.09	33.229	31.659	28.41	33.533	30.972
	15–30 cm	11.08	8.215	9.647	7.97	10.017	8.994	9.372	11.437	10.404
	30–50 cm	5.123	3.166	4.144	5.521	7.033	6.277	3.129	3.784	3.457
2013-09-01	Soil layers	Control (CK)			High-N (H)			Low-N (L)
	Measurement times	1	2	3	1	2	3	1	2	3
	0–5 cm	36.647	39.672	33.621	14.635	13.429	15.84	45.844	42.72	44.282
	5–15 cm	29.94	32.472	27.408	11.677	10.751	12.602	28.204	25.553	26.879
	15–30 cm	23.646	24.678	22.613	5.589	4.937	6.241	22.689	21.438	22.064
	30–50 cm	4.144	4.84	3.449	3.353	3.1	3.606	10.862	9.809	10.335

## Sheet: The total nitrogen
The total nitrogen (TN)	unit:g/kg
2010-07-01	Soil layers	Control (CK)			High-N (H)			Low-N (L)
	Measurement times	1	2	3	1	2	3	1	2	3
	0–5 cm	0.694	0.727	0.662	1.208	1.388	1.208	1.145	0.955	1.05
	5–15 cm	0.87	0.923	0.817	1.341	1.74	1.341	1.274	1.068	1.171
	15–30 cm	0.37	0.412	0.328	0.639	0.74	0.639	0.707	0.621	0.664
	30–50 cm	0.286	0.306	0.266	0.543	0.572	0.543	0.601	0.481	0.541
2010-09-01	Soil layers	Control (CK)			High-N (H)			Low-N (L)
	Measurement times	1	2	3	1	2	3	1	2	3
	0–5 cm	0.682	0.63	0.734	0.636	0.558	0.715	0.889	0.787	0.992
	5–15 cm	0.499	0.463	0.535	0.231	0.196	0.266	0.496	0.406	0.586
	15–30 cm	0.294	0.249	0.339	0.136	0.074	0.199	0.117	0.061	0.173
	30–50 cm	0.266	0.19	0.342	0.106	0.096	0.116	0.101	0.088	0.114
2013-07-01	Soil layers	Control (CK)			High-N (H)			Low-N (L)
	Measurement times	1	2	3	1	2	3	1	2	3
	0–5 cm	1.894	2.006	1.782	1.566	1.467	1.665	1.676	1.421	1.931
	5–15 cm	0.919	0.972	0.866	2.068	1.948	2.188	1.142	1.007	1.277
	15–30 cm	0.281	0.314	0.249	0.682	0.617	0.747	0.571	0.535	0.607
	30–50 cm	0.163	0.208	0.118	0.09	0.069	0.112	0.195	0.166	0.224
2013-09-01	Soil layers	Control (CK)			High-N (H)			Low-N (L)
	Measurement times	1	2	3	1	2	3	1	2	3
	0–5 cm	1.279	1.373	1.185	0.676	0.751	0.601	1.746	1.601	1.891
	5–15 cm	1.228	1.36	1.096	0.724	0.787	0.661	1.16	1.028	1.292
	15–30 cm	0.889	0.982	0.797	0.369	0.402	0.337	1.073	0.961	1.186
	30–50 cm	0.091	0.116	0.066	0.192	0.237	0.147	0.526	0.437	0.616

## Sheet: Soil CN
Soil C/N	unit:none
2010-07-01	Soil layers	Control (CK)			High-N (H)			Low-N (L)
	Measurement times	1	2	3	1	2	3	1	2	3
	0–5 cm	17.823	16.76	18.886	31.213	29.553	32.873	23.94	25.155	22.725
	5–15 cm	17.428	16.392	18.463	27.969	26.612	29.326	21.977	23.047	20.908
	15–30 cm	10.784	9.828	11.74	13.737	12.711	14.763	13.52	14.446	12.595
	30–50 cm	15.346	14.259	16.433	7.715	6.819	8.612	4.794	5.5	4.088
2010-09-01	Soil layers	Control (CK)			High-N (H)			Low-N (L)
	Measurement times	1	2	3	1	2	3	1	2	3
	0–5 cm	29.545	27.982	31.107	34.285	32.929	35.641	28.724	27.101	30.348
	5–15 cm	16.392	15.359	17.424	31.091	29.834	32.347	30.971	29.444	32.497
	15–30 cm	10.179	9.519	10.838	27.871	26.917	28.826	32.397	31.077	33.718
	30–50 cm	7.5	7.243	7.757	20.703	19.538	21.868	25.678	24.696	26.661
2013-07-01	Soil layers	Control (CK)			High-N (H)			Low-N (L)
	Measurement times	1	2	3	1	2	3	1	2	3
	0–5 cm	11.697	12.699	10.695	17.294	16.041	18.547	13.278	14.233	12.324
	5–15 cm	19.114	20.28	17.948	8.88	7.984	9.776	15.731	17.074	14.388
	15–30 cm	19.915	21.168	18.662	7.649	7.247	8.052	10.569	11.27	9.868
	30–50 cm	14.748	15.961	13.535	40.454	37.795	43.113	10.282	11.367	9.197
2013-09-01	Soil layers	Control (CK)			High-N (H)			Low-N (L)
	Measurement times	1	2	3	1	2	3	1	2	3
	0–5 cm	16.62	17.85	15.389	12.557	11.526	13.589	14.711	13.507	15.916
	5–15 cm	14.142	15.495	12.789	9.355	8.402	10.308	13.44	13.187	13.694
	15–30 cm	15.428	16.384	14.472	8.786	7.915	9.656	11.927	11.164	12.69
	30–50 cm	26.417	27.95	24.885	10.131	9.177	11.084	11.397	11.095	11.7

## Sheet: Microorganism quantity
Microorganism quantity	unit:N/g
2010-07-01	Soil layers	Control (CK)			High-N (H)			Low-N (L)
	Measurement times	1	2	3	1	2	3	1	2	3
	0–5 cm	141275	108707	173843	608238	660870	555606	7050	6794	7306
	5–15 cm	276950	234596	319304	880425	953681	807169	26150	23291	29009
	15–30 cm	440875	358243	523507	434938	447296	422580	11725	10469	12981
	30–50 cm	755600	659077	852123	22200	23432	20968	15400	13375	17425
2010-09-01	Soil layers	Control (CK)			High-N (H)			Low-N (L)
	Measurement times	1	2	3	1	2	3	1	2	3
	0–5 cm	26350	25392	27308	9925	11960	7890	33425	27899	38951
	5–15 cm	30075	28513	31637	10275	11304	9246	20950	16692	25208
	15–30 cm	64775	59541	70009	5900	6135	5665	29650	25668	33632
	30–50 cm	31175	26193	36157	6650	6835	6465	8150	8025	8275
2013-07-01	Soil layers	Control (CK)			High-N (H)			Low-N (L)
	Measurement times	1	2	3	1	2	3	1	2	3
	0–5 cm	282000	314562	249438	103150	92881	113419	27965	30118	25812
	5–15 cm	389825	419372	360278	154258	141002	167514	24458	26490	22426
	15–30 cm	347200	375736	318664	128557	119303	137811	10053	12005	8101
	30–50 cm	710489	756112	664866	20444	19904	20984	14925	16448	13402
2013-09-01	Soil layers	Control (CK)			High-N (H)			Low-N (L)
	Measurement times	1	2	3	1	2	3	1	2	3
	0–5 cm	49955	46701	53209	13855	11291	16419	35255	38281	32229
	5–15 cm	154045	144788	163302	10405	9049	11761	27215	32463	21967
	15–30 cm	69645	67493	71797	7135	6183	8087	34580	37080	32080
	30–50 cm	28875	27849	29901	5920	5795	6045	10360	12217	8503

## Sheet: Soil moisture
Soil moisture	unit:%
2010-07-01	Soil layers	CK_0-50 cm			H_0-50 cm			L_0-50 cm
	Measurement times	1	2	3	1	2	3	1	2	3
	0–5 cm	0.163	0.145	0.181	0.022	0.057	0.102	0.048	0.125	0.029
	5–15 cm	0.183	0.165	0.202	0.198	0.13	0.266	0.235	0.315	0.156
	15–30 cm	0.144	0.127	0.16	0.179	0.098	0.259	0.151	0.226	0.075
	30–50 cm	0.149	0.132	0.167	0.156	0.08	0.233	0.166	0.244	0.088
2010-09-01	Soil layers	CK_0-50 cm			H_0-50 cm			L_0-50 cm
	Measurement times	1	2	3	1	2	3	1	2	3
	0–5 cm	0.141	0.131	0.151	0.109	0.075	0.144	0.151	0.133	0.169
	5–15 cm	0.131	0.119	0.142	0.153	0.114	0.193	0.195	0.176	0.215
	15–30 cm	0.117	0.107	0.126	0.189	0.094	0.284	0.167	0.15	0.184
	30–50 cm	0.124	0.024	0.224	0.128	0.095	0.162	0.174	0.156	0.193
2013-07-01	Soil layers	CK_0-50 cm			H_0-50 cm			L_0-50 cm
	Measurement times	1	2	3	1	2	3	1	2	3
	0–5 cm	0.114	0.097	0.13	0.011	0.091	0.113	0.131	0.112	0.15
	5–15 cm	0.119	0.104	0.134	0.261	0.165	0.357	0.173	0.151	0.196
	15–30 cm	0.094	0.076	0.111	0.138	0.025	0.25	0.145	0.127	0.162
	30–50 cm	0.084	0.068	0.101	0.132	0.034	0.231	0.134	0.116	0.153
2013-09-01	Soil layers	CK_0-50 cm			H_0-50 cm			L_0-50 cm
	Measurement times	1	2	3	1	2	3	1	2	3
	0–5 cm	0.13	0.112	0.148	0.149	0.132	0.166	0.117	0.091	0.142
	5–15 cm	0.131	0.114	0.149	0.142	0.126	0.159	0.149	0.121	0.176
	15–30 cm	0.115	0.096	0.134	0.116	0.098	0.134	0.179	0.155	0.202
	30–50 cm	0.092	0.073	0.111	0.117	0.099	0.135	0.149	0.123	0.175

## Sheet: Soil temperature
Soil temperature	unit:℃
2010-07-01	Times	CK_5 cm	H_5 cm	L_5 cm	CK_10 cm	H_10 cm	L_10 cm
	07:00:00	22.1	26.1	27.9	23.2	24.1	25.1
	09:00:00	26.2	39.3	39.1	24.7	32.2	30
	11:00:00	30.7	45.7	43.7	27.1	36	33
	13:00:00	31.9	44.8	46.6	28.4	36.9	35.2
	15:00:00	29.9	47.5	43.7	28	37.9	35
	17:00:00	26.3	38.5	38	26.8	36.2	33.2
	19:00:00	24.9	32.7	29.5	26.2	30.9	30.5
	22:00:00	19.9	23.9	23.7	23.2	24	27.2
	01:00:00	17.1	20.5	21.4	21.3	21	25.3
	04:00:00	16.1	19.6	20.1	20.2	20.1	24.1
2010-09-01	Times	CK_5 cm	H_5 cm	L_5 cm	CK_10 cm	H_10 cm	L_10 cm
	07:00:00	18.6	18.7	17.8	19	19.2	19
	09:00:00	24.8	21.9	31	23	21	24.55
	11:00:00	28.1	26.3	41	25.55	23.05	30
	13:00:00	28	24.15	45.95	26.1	22.2	32.8
	15:00:00	25.6	10.5	44.2	25.25	10.35	34
	17:00:00	25.2	8.5	35.1	25	9	30.65
	19:00:00	22.5	16.8	26	23	19	25.6
	22:00:00	20	15.8	22	21.1	17	22.9
	01:00:00	18.7	15.2	20	20.05	16.6	21
	04:00:00	17.7	7.5	18.25	19.25	8	19.75
2013-07-01	Times	CK_5 cm	H_5 cm	L_5 cm	CK_10 cm	H_10 cm	L_10 cm
	07:00:00	22.87	22.6	24.7	22.5	22.3	24
	09:00:00	22.3	22.83	24.57	22.3	22.1	22.67
	11:00:00	22.2	24.33	26.07	22.1	22.1	22.5
	13:00:00	23.13	26.2	31.5	21.9	22.9	25.73
	15:00:00	24.53	25.9	30.6	22	23.1	26
	17:00:00	24.8	25.6	30.63	22.3	23.2	26.1
	19:00:00	24.7	25.3	30.47	22.5	23.2	26.4
	22:00:00	24.5	24.43	27.73	22.4	23.1	25.7
	01:00:00	24.1	23.67	26.3	22.6	22.83	25.07
	04:00:00	23.67	23.2	24.67	22.77	22.6	24.4
2013-09-01	Times	CK_5 cm	H_5 cm	L_5 cm	CK_10 cm	H_10 cm	L_10 cm
	07:00:00	17.1	19.87	17.4	18.2	20.4	19.3
	09:00:00	19.3	21.5	18.48	18.2	20.82	19.05
	11:00:00	23.6	24.5	21.5	19.67	21.63	19.35
	13:00:00	24.7	26.13	25.27	21.1	22.37	20.2
	15:00:00	24.8	30.2	28.3	21.87	23.53	21.38
	17:00:00	24	30	27.37	22	24.6	21.95
	19:00:00	22.9	27.07	24.95	21.77	24.47	22.1
	22:00:00	20.5	22.8	21.75	20.73	22.97	21.45
	01:00:00	18.7	20.5	19.95	19.6	21.7	20.67
	04:00:00	17.8	19.4	18.27	18.8	20.7	20

## Sheet: Soil respiration
Soil respiration	unit:μmol•m-2•s-1
2010-07-01	Times	Control (CK)			High-N (H)			Low-N (L)
	Measurement times	1	2	3	1	2	3	1	2	3
	07:00:00	0.891	0.864	0.894	1.003	0.991	1.006	2.244	2.325	2.361
	09:00:00	1.052	1.055	1.013	1.103	1.079	1.028	2.336	2.449	2.505
	11:00:00	1.097	1.117	1.086	1.27	1.352	1.257	2.043	2.011	2.165
	13:00:00	1.19	1.265	1.295	1.423	1.409	1.407	2.127	2.216	2.326
	15:00:00	1.106	1.164	1.12	0.96	0.952	0.923	1.703	1.618	1.758
	17:00:00	0.965	0.935	0.98	0.815	0.821	0.785	1.354	1.464	1.403
	19:00:00	1.032	1.017	1.011	0.342	0.343	0.326	0.997	0.983	0.999
	22:00:00	0.69	0.704	0.676	0.344	0.33	0.346	1.167	1.179	1.215
	01:00:00	0.715	0.714	0.71	0.204	0.206	0.199	1.132	1.184	1.164
	04:00:00	0.718	0.726	0.716	0.574	0.557	0.558	1.501	1.467	1.523
2010-09-01	Times	Control (CK)			High-N (H)			Low-N (L)
	Measurement times	1	2	3	1	2	3	1	2	3
	07:00:00	1.294	1.335	1.34	0.56	0.551	0.578	1.575	1.594	1.622
	09:00:00	1.836	1.929	1.89	0.769	0.805	0.826	2.169	2.323	2.279
	11:00:00	1.513	1.594	1.534	0.992	0.935	1.013	2.499	2.696	2.644
	13:00:00	0.985	0.932	1.002	0.449	0.483	0.478	2.227	2.305	2.413
	15:00:00	1.191	1.218	1.26	0.406	0.445	0.424	2.399	2.283	2.479
	17:00:00	1.372	1.317	1.37	-0.184	-0.188	-0.198	1.752	1.776	1.773
	19:00:00	1.065	1.024	1.061	-0.486	-0.465	-0.489	1.281	1.335	1.344
	22:00:00	1.083	1.097	1.135	0.014	0.015	0.015	1.262	1.295	1.238
	01:00:00	1.237	1.266	1.232	0.191	0.199	0.195	1.267	1.249	1.23
	04:00:00	1.497	1.518	1.53	0.323	0.333	0.334	1.307	1.297	1.341
2013-07-01	Times	Control (CK)			High-N (H)			Low-N (L)
	Measurement times	1	2	3	1	2	3	1	2	3
	07:00:00	0.899	0.923	0.887	0.975	0.945	0.99	1.675	1.677	1.607
	09:00:00	0.814	0.849	0.835	0.979	1.053	1.007	1.95	1.855	1.985
	11:00:00	1.397	1.401	1.441	1.722	1.678	1.601	1.956	1.872	1.821
	13:00:00	1.769	1.87	1.8	2.186	2.115	2.3	2.242	2.443	2.314
	15:00:00	1.66	1.575	1.634	1.853	1.832	1.976	2.851	2.716	2.953
	17:00:00	1.302	1.329	1.368	1.391	1.498	1.452	2.333	2.43	2.248
	19:00:00	1.266	1.243	1.301	1.439	1.427	1.364	2.367	2.454	2.499
	22:00:00	1.358	1.397	1.355	1.374	1.422	1.365	2.39	2.493	2.437
	01:00:00	1.15	1.134	1.115	0.42	0.409	0.422	1.913	1.838	1.88
	04:00:00	1.038	1.071	1.11	1.305	1.291	1.253	1.705	1.754	1.761
2013-09-01	Times	Control (CK)			High-N (H)			Low-N (L)
	Measurement times	1	2	3	1	2	3	1	2	3
	07:00:00	1.047	1.045	1.007	0.403	0.39	0.407	1.946	1.889	1.971
	09:00:00	1.808	1.781	1.859	0.918	0.887	0.865	2.253	2.205	2.337
	11:00:00	1.836	1.804	1.748	0.886	0.941	0.933	2.354	2.445	2.5
	13:00:00	1.632	1.73	1.697	1.272	1.274	1.204	2.394	2.56	2.492
	15:00:00	2.22	2.317	2.174	1.139	1.188	1.222	2.682	2.592	2.49
	17:00:00	1.604	1.552	1.635	1.014	1.009	1.067	2.317	2.2	2.383
	19:00:00	0.767	0.799	0.765	0.821	0.83	0.788	1.946	1.885	1.998
	22:00:00	0.424	0.431	0.414	0.648	0.642	0.669	1.795	1.744	1.822
	01:00:00	0.873	0.916	0.902	0.613	0.636	0.62	1.872	1.863	1.809
	04:00:00	0.653	0.646	0.63	0.509	0.49	0.492	1.735	1.792	1.744
